# Supplementary material for: The potential of baicalin to enhance neuroprotection and mitochondrial function in a human neuronal cell model
Source: Mol Psychiatry. 2024 Mar 19;29(8):2487–95. doi: 10.1038/s41380-024-02525-5 (PMC11412897; doi:10.1038/s41380-024-02525-5)
Supplement: Supplementary file 1 — Supplementary Table 1 Descriptive statistics for neurite outgrowth assay results per treatment group [file 41380_2024_2525_MOESM1_ESM.xlsx]

## Sheet: Sheet1
Number of cells
Treatment group	n	Mean ± SEM	95% CI	Independent t-test p value
Y-27632	6	2973.5 ± 79.9	1280.5 - 1780.1	≤ 0.0001 ****
DMSO	6	4503.8 ± 69.5	-	-
Baicalin 0.1mM	6	4015.3 ± 114.7	173.4 - 803.5	0.007 ***
Baicalin 1mM	6	4265.5 ± 145.6	-768.2	0.188 ns
Baicalin 5mM	6	4279.2 ± 96.6	-557.5	0.101 ns
Neurite outgrowth (total length)
Treatment group	n	Mean ± SEM	95% CI	Independent t-test p value
Y-27632	6	26559 ± 1624.7	1977.9 - 10842.2	0.01 **
DMSO	6	20149 ± 1074.8	-	-
Baicalin 0.1mM	6	23272 ± 907.5	-6292.43	0.051
Baicalin 1mM	6	23133 ± 1267.4	-7432.3	0.104 ns
Baicalin 5mM	6	24746 ± 1338.2	-7697	0.024 *
Neurite outgrowth (per cell body)
Treatment group	n	Mean ± SEM	95% CI	Independent t-test p value
Y-27632	6	8.9 ± 0.5	3.32 - 5.83	≤ 0.0001 ****
DMSO	6	4.3 ± 0.3	-	-
Baicalin 0.1mM	6	5.8 ± 0.1	-1.33	0.001 ***
Baicalin 1mM	6	5.4 ± 0.2	-1.49	0.009 **
Baicalin 5mM	6	5.8 ± 0.4	-2.1	0.013 *
Branching layers
Treatment group	n	Mean ± SEM	95% CI	Independent t-test p value
Y-27632	6	0.44 ± 0.02	0.12 - 0.21	≤ 0.0001 ****
DMSO	6	0.26 ± 0.01	-	-
Baicalin 0.1mM	6	0.33 ± 0.01	-0.05	≤ 0.0001 ****
Baicalin 1mM	6	0.33 ± 0.01	-0.081	0.004 **
Baicalin 5mM	6	0.33 ± 0.02	-0.081	0.004 **
Number of roots (total count)
Treatment group	n	Mean ± SEM	95% CI	Independent t-test p value
Y-27632	6	1824.3 ± 103.6	8.6 - 568.1	0.045 *
DMSO	6	1536.0 ± 65.2	-	-
Baicalin 0.1mM	6	1764.3 ± 66.9	-416.2	0.035 *
Baicalin 1mM	6	1818.3 ± 87.1	-489.9	0.028 *
Baicalin 5mM	6	1900.0 ± 90.9	-505.4	0.01 **
Number of roots (per cell body)
Treatment group	n	Mean ± SEM	95% CI	Independent t-test p value
Y-27632	6	0.61 ± 0.03	0.20 - 0.35	≤ 0.0001 ****
DMSO	6	0.33 ± 0.01	-	-
Baicalin 0.1mM	6	0.44 ± 0.01	-0.08	≤ 0.0001 ****
Baicalin 1mM	6	0.42 ± 0.01	-0.09	0.001 ***
Baicalin 5mM	6	0.44 ± 0.03	-0.13	0.004 **
